# Supplementary material for: The COX-2/PGE2 Response Pathway Upregulates Radioresistance in A549 Human Lung Cancer Cells through Radiation-Induced Bystander Signaling
Source: Biology (Basel). 2023 Oct 25;12(11):1368. doi: 10.3390/biology12111368 (PMC10669009; doi:10.3390/biology12111368)
Supplement: Supplementary file 1 [file biology-12-01368-s001.zip]

Archive with 1 entries (1 files):
- biology-2619464-supplementary-revised.pdf
